# Supplementary material for: Comparative Physicochemical and Pharmacotechnical Evaluation of Three Topical Gel-Cream Formulations
Source: Gels. 2025 Jul 9;11(7):532. doi: 10.3390/gels11070532 (PMC12295134; doi:10.3390/gels11070532)
Supplement: Supplementary file 1 [file gels-11-00532-s001.zip]

Archive with 1 entries (1 files):
- gels-3714626-supplementary.pdf
